# Supplementary material for: The Role of China in the Global Spread of the Current Cholera Pandemic
Source: PLoS Genet. 2015 Mar 13;11(3):e1005072. doi: 10.1371/journal.pgen.1005072 (PMC4358972; doi:10.1371/journal.pgen.1005072)
Supplement: S1 Table — Part A: list of 260 genomes used in Fig. 3, in the same order from top to bottom. Part B: list of 19 genomes used in Fig. 2, in the same order from top to bottom. (XLSX) [file pgen.1005072.s006.xlsx]

## Sheet: new_list
Part A: genomes used in Figure 3 (from top to bottom)
SerialNo	Strain designation	Wave	Clade	Country	Year	Serogroup	Serotype	Mutation rate	Long branch	Accession Number	Order	No. of Reads*	Read Length in bp*	N50	No. of Contigs
SN148	A6			Indonesia	1957	O1	Inaba	N.I.	No	ERS013246	1	7963774	54	198567	101
SN075	6312-CDC	1		Indonesia	1961	O1	Ogawa	3.35e-07	Yes	ERP006495	2	5333334/5941364	90/50	556819	107
SN074	6311-CDC	1		Indonesia	1961	O1	Ogawa	4.55e-08	Yes	ERP006494	3	5333334/6122450	90/50	647922	73
SN076	63244-CDC	1	1.A	China	1963	O1	Ogawa	1.72e-08	No	ERP006496	4	5333334/6122450	90/50	510105	119
SN053	2914-CDC	1	1.A	China	1966	O1	Ogawa	5.38e-08	No	ERP006473	5	5333334/6000080	90/50	525290	112
SN059	3075-CDC	1	1.A	China	1974	O1	Ogawa	1.89e-07	Yes	ERP006479	6	5333334/6122450	90/50	501696	109
SN061	3289-CDC	1	1.A	China	1978	O1	Ogawa	2.9e-08	No	ERP006481	7	5333334/6122450	90/50	529173	105
SN035	2308-CDC	1	1.A	China	1978	O1	Ogawa	1.13e-08	No	ERP006454	8	5333334/6122450	90/50	628277	102
SN056	2981-CDC	1	1.A	China	1965	O1	Inaba	2.96e-08	No	ERP006476	9	5333334/6122450	90/50	377946	107
SN099	A18	1	1.A	India	1977	O1	Inaba	N.I.	No	ERS013248	10	6070398	54	198564	116
SN086	GD196110-CDC	1	1.A	China	1961	O1	Ogawa	9.02e-08	No	ERP006506	11	5333334/6122450	90/50	1164960	102
SN050	2873-CDC	1	1.A	China	1961	O1	Ogawa	5.4e-08	No	ERP006470	12	5333334/6122450	90/50	380682	99
SN043	2744-CDC	1	1.A	China	1962	O1	Ogawa	3.08e-06	Yes	ERP006463	13	5333334/6122450	90/50	521693	98
SN054	2921-CDC	1	1.A	China	1962	O1	Ogawa	5.71e-08	Yes	ERP006474	14	5333334/6122450	90/50	642970	101
SN051	2881-CDC	1	1.A	China	1961	O1	Ogawa	2.33e-07	Yes	ERP006471	15	5333334/6122450	90/50	653968	101
SN085	D118-CDC	1	1.A	China	1961	O1	Ogawa	8.3e-07	Yes	ERP006505	16	5333334/6122450	90/50	395468	110
SN052	2894-CDC	1	1.A	China	1961	O1	Ogawa	5.4e-07	Yes	ERP006472	17	5333334/6122450	90/50	397296	102
SN049	2865-CDC	1	1.A	China	1961	O1	Ogawa	1.06e-07	No	ERP006469	18	5333334/6122450	90/50	574114	115
SN073	6310-CDC	1	1.B	Indonesia	1961	O1	Ogawa	1.38e-08	Yes	ERP006493	19	5333334/6122450	90/50	573731	106
SN057	3014-CDC	1	1.B	China	1969	O1	Inaba	4.9e-08	No	ERP006477	20	5333334/6122450	90/50	628515	92
SN055	2957-CDC	1	1.B	China	1964	O1	Ogawa	1.74e-07	Yes	ERP006475	21	5333334/6122450	90/50	519499	91
SN046	2783-CDC	1	1.B	China	1964	O1	Ogawa	9.49e-08	No	ERP006466	22	5333334/6122450	90/50	478700	111
SN077	642345-CDC	1		China	1964	O1	Ogawa	5.1e-08	No	ERP006497	23	5333334/6122450	90/50	352613	114
SN142	PRL18	1		India	1984	O1	Ogawa	N.I.	No	ERS013138	24	1027288	54	243766	81
SN064	3538-CDC	1		China	1981	O1	Ogawa	4.32e-08	No	ERP006484	25	5333334/6122450	90/50	638871	76
SN062	3304-CDC	1		China	1979	O1	Ogawa	2.78e-07	No	ERP006482	26	5333334/6122450	90/50	529123	90
SN151	A4	1			1973	O1	Inaba	N.I.	Yes	ERS013244	27	7349352	54	246154	86
SN121	A155	1		Mozambique	1991	O1	Inaba	N.I.	No	ERS013181	28	2016002	54	215321	82
SN178	A154	1		Mozambique	1991	O1	Ogawa	N.I.	No	ERS013180	29	3140074	54	215276	79
SN184	A152	1		Mozambique	1991	O1	Ogawa	N.I.	No	ERS013179	30	3233338	54	354894	88
SN130	GP106	1		W.Germany	1975	O1	Ogawa	N.I.	No	ERS013140	31	1015964	54	215222	93
SN162	GP160	1		India	1980	O1	Ogawa	N.I.	No	ERS013243	32	9523538	54	197848	95
SN131	GP145	1		India	1979	O1	Inaba	N.I.	No	ERS013143	33	6445872	54	246279	97
SN078	863-CDC	1	1.C	Mauritania	1986	O1	Ogawa	1.36e-08	No	ERP006498	34	5333334/6122450	90/50	494162	89
SN211	A5	1	1.C	Angola	1989	O1	Inaba	N.I.	No	ERS013245	35	7244590	54	246279	93
SN129	A232	1	1.C	Mexico	1991	O1	Inaba	N.I.	No	ERS013186	36	1701326	54	300087	84
SN195	A201	1	1.C	Argentina	1992	O1	Inaba	N.I.	No	ERS013189	37	2578524	54	200842	89
SN158	A316	1	1.C	Argentina	1993	O1	Ogawa	N.I.	No	ERS013200	38	2156650	54	246201	87
SN137	A231	1	1.C	Mexico	1991	O1	Inaba	N.I.	No	ERS013195	39	2693380	54	259552	86
SN091	X190-CDC	1	1.C	Peru	1991	O1	Inaba	2.05e-08	No	ERP006510	40	5333334/6122450	90/50	595714	90
SN089	V01-CDC	1	1.C	Chile	1991	O1	Inaba	1.75e-08	No	ERP006509	41	5333334/6122450	90/50	494174	100
SN154	A200	1	1.C	Argentina	1992	O1	Ogawa	N.I.	No	ERS013188	42	4238722	54	225243	87
SN109	A193	1	1.C	Bolivia	1992	O1	Ogawa	N.I.	No	ERS013185	43	4001314	54	246084	92
SN190	A186	1	1.C	Argentina	1992	O1	Ogawa	N.I.	No	ERS013184	44	2973452	54	258400	84
SN084	C6706-CDC	1	1.C	Peru	1991	O1	Inaba	2.18e-08	No	ERP006504	45	5333334/6122450	90/50	596059	88
SN123	A185	1	1.C	Colombia	1992	O1	Ogawa	N.I.	No	ERS013175	46	2072516	54	343601	81
SN152	A184	1	1.C	Colombia	1992	O1	Ogawa	N.I.	No	ERS013174	47	1833652	54	246070	86
SN093	A180	1	1.C	Colombia	1992	O1	Inaba	N.I.	No	ERS013183	48	1710970	54	246171	84
SN201	A32	1	1.C	Peru	1991	O1	Inaba	N.I.	No	ERS013276	49	8286426	54	246279	98
SN144	A31	1	1.C	Peru	1991	O1	Inaba	N.I.	No	ERS013275	50	13285864	54	201681	84
SN159	A29	1	1.C	Peru	1991	O1	Inaba	N.I.	No	ERS013274	51	7414754	54	206155	95
SN114	A27	1	1.C	Peru	1991	O1	Inaba	N.I.	No	ERS013251	52	6144342	54	258472	88
SN194	A177	1	1.C	Colombia	1992	O1	Inaba	N.I.	No	ERS013182	53	7167324	54	206150	100
SN058	3024-CDC	1		China	1973	O1	Ogawa	1.09e-08	No	ERP006478	54	5333334/6122450	90/50	953523	73
SN105	A19	1		Bangladesh	1971	O1	Inaba	N.I.	No	ERS013249	55	7778602	54	246274	94
SN128	N16961	1		Bangladesh	1975	O1	Inaba	N.I.	No	AE003852/AE003853	56	NA	NA	2961149	2
SN025	1551-CDC	1	1.D	China	1979	O1	Inaba	1.1e-07	No	ERP006443	57	5333334/6122450	90/50	744899	89
SN021	132-CDC	1	1.D	China	1978	O1	Inaba	6e-08	No	ERP006439	58	5333334/6122450	90/50	2074397	68
SN037	2574-CDC	1	1.D	China	1980	O1	Inaba	1.28e-08	No	ERP006457	59	5333334/6122450	90/50	857193	76
SN063	3497-CDC	1	1.D	China	1980	O1	Inaba	1.23e-08	No	ERP006483	60	5333334/6122450	90/50	693204	82
SN065	3564-CDC	1	1.D	China	1982	O1	Inaba	8.04e-08	Yes	ERP006485	61	5333334/6122450	90/50	630900	87
SN047	2833-CDC	1	1.D	China	1979	O1	Inaba	2e-07	No	ERP006467	62	5333334/6122450	90/50	2962089	67
SN066	3595-CDC	1	1.D	China	1983	O1	Inaba	1.78e-07	No	ERP006486	63	5333334/5661580	90/50	529431	83
SN069	3735-CDC	1	1.D	China	1988	O1	Inaba	1.79e-08	No	ERP006489	64	5333334/6122450	90/50	858479	85
SN039	2580-CDC	1	1.D	China	1989	O1	Inaba	2.43e-07	Yes	ERP006459	65	5333334/5360686	90/50	630904	87
SN067	3626-CDC	1	1.D	China	1983	O1	Inaba	2.43e-08	No	ERP006487	66	5333334/6122450	90/50	528682	89
SN038	2578-CDC	1	1.D	China	1985	O1	Inaba	3.06e-08	No	ERP006458	67	5333334/6122450	90/50	990609	69
SN044	2752-CDC	1	1.D	China	1981	O1	Inaba	1.74e-07	No	ERP006464	68	5333334/6122450	90/50	984375	83
SN068	3633-CDC	1	1.D	China	1984	O1	Ogawa	1.1e-07	No	ERP006488	69	5333334/6122450	90/50	528684	85
SN019	1283-CDC	1	1.D	China	1984	O1	Inaba	3.46e-08	No	ERP006437	70	5333334/6122450	90/50	646622	84
SN204	GP60	1		India	1973	O1	Ogawa	N.I.	No	ERS013137	71	2581824	54	136181	82
SN188	GP143	1		Bahrain	1978	O1	Inaba	N.I.	No	ERS013142	72	1361572	54	225127	96
SN135	RC9	1		Kenya	1985	O1	Ogawa	N.I.	No	ACHX00000000	73	NA	NA	805852	11
SN205	GP152	1		India	1979	O1	Inaba	N.I.	No	ERS013146	74	5277360	54	215310	104
SN060	3270-CDC	1		China	1977	O1	Inaba	1.03e-07	No	ERP006480	75	5333334/6122450	90/50	605666	92
SN145	A397	1		Bangladesh	1987	O1	Ogawa	N.I.	No	ERS013205	76	3413304	54	186679	100
SN134	A22	1		Bangladesh	1979	O1	Inaba	N.I.	No	ERS013250	77	7918376	54	258738	93
SN149	GP140	1		Malaysia	1978	O1	Ogawa	N.I.	No	ERS013141	78	1559394	54	194225	90
SN087	T21-CDC	1	1.E	Thailand	1990	O1	Inaba	3.2e-09	Yes	ERP006507	79	5333334/6122450	90/50	638648	69
SN042	2710-CDC	1	1.E	China	1986	O1	Inaba	8.18e-08	No	ERP006462	80	5333334/6122450	90/50	556671	74
SN185	A10	1	1.E	Bangladesh	1979	O1	Ogawa	N.I.	No	ERS013247	81	7132032	54	198580	102
SN173	A241	1	1.E	Vietnam	1989	O1	Inaba	N.I.	No	ERS013187	82	4358652	54	246194	87
SN139	A245	1	1.E	Vietnam	1989	O1	Ogawa	N.I.	No	ERS013196	83	7317236	54	245996	78
SN045	2757-CDC	1	1.E	China	1987	O1	Inaba	2.77e-08	No	ERP006465	84	5333334/6122450	90/50	1022456	65
SN214	A390	1		Bangladesh	1987	O1	Ogawa	N.I.	No	ERS013204	85	2692372	54	213538	84
SN119	PRL5	1		India	1980	O1	Ogawa	N.I.	No	ERS013145	86	5231958	54	198635	92
SN048	2848-CDC	2		China	1988	O1	Ogawa	4.56e-08	No	ERP006468	87	5333334/6122450	90/50	938070	52
SN169	A109	2		N.I.	1990	O1	Ogawa	N.I.	No	ERS013173	88	1203076	54	246439	62
SN026	1575-CDC	2		China	1990	O1	Ogawa	2.14e-08	No	ERP006444	89	5333334/6122450	90/50	846185	66
SN028	1593-CDC	2		China	1992	O1	Ogawa	4.9e-08	No	ERP006446	90	5333334/5234468	90/50	1572597	67
SN027	1583-CDC	2		China	1991	O1	Ogawa	3.53e-08	No	ERP006445	91	5333334/6122450	90/50	980455	72
SN199	4670	2		Bangladesh	1991	O1	Inaba	N.I.	No	ERS013256	92	1200974	54	104484	132
SN193	VC51	2		India	1992	O1	Ogawa	N.I.	No	ERS013133	93	1342172	54	355119	62
SN125	V212-1	2		India	1991	O1	Ogawa	N.I.	No	ERS013132	94	4653650	54	246277	78
SN206	MJ1485	2	2.A	Bangladesh	1994	O1	Inaba	N.I.	No	ERS013126	95	1799456	54	210057	75
SN143	MJ1236	2	2.A	Bangladesh	1994	O1	Inaba	N.I.	No	CP001485/CP001486	96	NA	NA	3149584	2
SN157	A346_2	2	2.A	Bangladesh	1994	O1	Ogawa	N.I.	No	ERS013202	97	2450684	54	224962	76
SN122	A346_1	2	2.A	Bangladesh	1994	O1	Ogawa	N.I.	No	ERS013278	98	6752780	54	246279	80
SN110	B33	2	2.A	Mozambique	2004	O1	Ogawa	N.I.	No	ACHZ00000000	99	NA	NA	881547	17
SN108	1627	2	2.A	Mozambique	2005	O1	Ogawa	N.I.	No	ERS013242	100	9964882	54	271206	73
SN171	1362	2	2.A	Mozambique	2005	O1	Ogawa	N.I.	No	ERS013241	101	5322846	54	246277	77
SN094	1346	2	2.A	Mozambique	2005	O1	Inaba	N.I.	No	ERS013265	102	11308836	54	343703	71
SN033	200106-CDC	2	2.B	China	2001	O1	Inaba	8.34e-08	No	ERP006452	103	5333334/6122450	90/50	1022941	58
SN070	4039-CDC	2	2.B	China	1993	O1	Ogawa	3.41e-08	No	ERP006490	104	5333334/6122450	90/50	3013739	54
SN079	93284-CDC	2	2.B	China	1993	O1	Ogawa	5.8e-08	No	ERP006499	105	5333334/6122450	90/50	872569	67
SN024	1525-CDC	2	2.B	China	1994	O1	Inaba	2.5e-07	Yes	ERP006442	106	5333334/6122450	90/50	859355	64
SN020	129-CDC	2	2.B	China	1994	O1	Ogawa	5.77e-08	No	ERP006438	107	5333334/6122450	90/50	864199	70
SN036	2530-CDC	2	2.B	China	1996	O1	Ogawa	3.08e-08	No	ERP006455	108	5333334/6122450	90/50	687865	76
SN082	9-CDC	2	2.B	China	2001	O1	Inaba	5.57e-08	No	ERP006502	109	5333334/6122450	90/50	923181	63
SN088	V011506-CDC	2	2.B	China	2001	O1	Inaba	4.69e-08	No	ERP006508	110	5333334/6122450	90/50	837959	65
SN102	4113	2	2.B	Vietnam	2003	O1	Inaba	N.I.	No	ERS013273	111	8259038	54	343692	68
SN181	4111	2	2.B	Vietnam	2002	O1	Inaba	N.I.	No	ERS013253	112	3619366	54	131401	97
SN023	147-CDC	2	2.B	China	2002	O1	Inaba	3.05e-08	No	ERP006441	113	5333334/6122450	90/50	946323	62
SN197	4121	2	2.B	Vietnam	2004	O1	Ogawa	N.I.	No	ERS013271	114	6566768	54	258874	68
SN115	4110	2	2.B	Vietnam	1995	O1	Inaba	N.I.	No	ERS013252	115	6020622	54	141688	90
SN071	4070-CDC	2	2.C	China	1994	O1	Ogawa	1.37e-06	Yes	ERP006491	116	5333334/6122450	90/50	638575	70
SN041	2657-CDC	2	2.C	China	1995	O1	Ogawa	1.08e-08	No	ERP006461	117	5333334/6122450	90/50	604500	67
SN207	4672	2	2.C	Bangladesh	2000	O1	Ogawa	N.I.	No	ERS016137	118	2168354	54	129975	119
SN022	143-CDC	2	2.C	China	2001	O1	Ogawa	1.6e-08	No	ERP006440	119	5333334/6122450	90/50	1000516	56
SN012	SC2000-CDC	2	2.C	China	2000	O1	Ogawa	2.5e-09	No	ERP006434	120	22406830/0	90	246572	87
SN011	SC1998_242-1-CDC	2	2.C	China	1998	O1	Ogawa	6.8e-09	No	ERP006433	121	23153764/0	90	246540	94
SN081	956-CDC	2	2.C	China	2001	O1	Ogawa	8.68e-08	No	ERP006501	122	5333334/6122450	90	1262643	66
SN010	SC1998_098-1-CDC	2	2.C	China	1998	O1	Ogawa	4.6e-07	Yes	ERP006432	123	22656100/0	90	232428	96
SN030	1627-CDC	2	2.C	China	1997	O1	Ogawa	7.95e-07	No	ERP006448	124	5333334/6122450	90/50	370786	78
SN072	4210-CDC	2	2.C	China	1999	O1	Ogawa	3.65e-09	No	ERP006492	125	5333334/6122450	90/50	1412877	65
SN032	1944-CDC	2	2.C	China	2000	O1	Ogawa	1.77e-08	No	ERP006450	126	5333334/6122450	90/50	989168	64
SN040	2605-CDC	2	2.C	China	1998	O1	Ogawa	8.42e-08	No	ERP006460	127	5333334/6122450	90/50	871311	69
SN029	1605-CDC	2	2.C	China	1993	O1	Ogawa	5.6e-08	No	ERP006447	128	5333334/6122450	90/50	2394738	58
SN005	JX1998-1306-1-CDC	2	2.C	China	1998	O1	Ogawa	3.04e-06	No	ERP006431	129	22788436/0	90	202611	91
SN031	1909-CDC	2	2.C	China	1998	O1	Ogawa	7.81e-08	No	ERP006449	130	5333334/5781832	90/50	2701279	82
SN080	936-CDC	2	2.C	China	1998	O1	Ogawa	1.82e-06	No	ERP006500	131	5333334/6122450	90/50	2675077	70
SN161	A131	2		India	1989	O1	Ogawa	N.I.	No	ERS013178	132	2016446	54	175617	85
SN092	A130	2		India	1989	O1	Ogawa	N.I.	No	ERS013177	133	1695264	54	225099	77
SN096	V5	2		India	1989	O1	Ogawa	N.I.	No	ERS013130	134	3015808	54	204311	73
SN095	MG116226	2		Bangladesh	1991	O1	Ogawa	N.I.	No	ERS013282	135	7296566	54	197919	76
SN112	MG116025	2		Bangladesh	1991	O1	Ogawa	N.I.	No	ERS013135	136	3504232	54	246058	80
SN202	V109	2		India	1990	O1	Ogawa	N.I.	No	ERS013131	137	1721974	54	246040	76
SN153	4660	3		Bangladesh	1994	O1	Ogawa	N.I.	No	ERS013262	138	852830	54	124167	119
SN179	4784	3	3.A	Tanzania	2009	O1	Ogawa	N.I.	No	ERS013235	139	6939308	54	198611	82
SN191	A481	3	3.A	Djibouti	2007	O1	Inaba	N.I.	No	ERS013206	140	2251160	54	230851	82
SN196	A483	3	3.A	Djibouti	2007	O1	Inaba	N.I.	No	ERS013198	141	2618352	54	235769	86
SN111	A482	3	3.A	Djibouti	2007	O1	Inaba	N.I.	No	ERS013207	142	2891654	54	155688	81
SN175	7682	3	3.A	Machakos	2009	O1	Inaba	N.I.	No	ERS013220	143	1596996	54	206711	87
SN163	7685	3	3.A	Machakos	2009	O1	Inaba	N.I.	No	ERS013224	144	2853892	54	198640	84
SN150	7684	3	3.A	Machakos	2009	O1	Inaba	N.I.	No	ERS013221	145	1860534	54	206546	80
SN104	7687	3	3.A	Machakos	2009	O1	Inaba	N.I.	No	ERS013226	146	10069932	54	206399	86
SN141	7686	3	3.A	Machakos	2009	O1	Inaba	N.I.	No	ERS013225	147	2216758	54	207797	77
SN174	6212	3	3.A	Kakuma	2007	O1	Inaba	N.I.	No	ERS013219	148	1183226	54	168034	89
SN168	6214	3	3.A	Kakuma	2007	O1	Inaba	N.I.	No	ERS013210	149	1281700	54	176022	89
SN200	6215	3	3.A	Kakuma	2005	O1	Inaba	N.I.	No	ERS013211	150	7858240	54	198491	89
SN210	6210	3	3.A	Nairobi	2007	O1	Inaba	N.I.	No	ERS013218	151	10368154	54	198418	95
SN133	6180	3	3.A	Nairobi	2007	O1	Inaba	N.I.	No	ERS013208	152	714308	54	175893	98
SN160	6195	3	3.A	Nairobi	2005	O1	Inaba	N.I.	No	ERS013214	153	653452	54	150511	110
SN100	6196	3	3.A	Nairobi	2005	O1	Inaba	N.I.	No	ERS013215	154	756378	54	154458	90
SN155	6197	3	3.A	Nairobi	2007	O1	Inaba	N.I.	No	ERS013216	155	1182254	54	168182	88
SN183	6201	3	3.A	Nairobi	2007	O1	Inaba	N.I.	No	ERS013217	156	4881168	54	141689	90
SN103	6194	3	3.A	Nairobi	2007	O1	Inaba	N.I.	No	ERS013213	157	2373810	54	163210	91
SN164	6193	3	3.A	Nairobi	2005	O1	Inaba	N.I.	No	ERS013212	158	19545152	54	145310	93
SN180	6191	3	3.A	Nairobi	2005	O1	Inaba	N.I.	No	ERS013209	159	1463786	54	168022	93
SN136	PRL64	3		India	1992	O1	Ogawa	N.I.	No	ERS013139	160	4545272	54	176170	89
SN189	4642	3	3.B	India	2006	O1	Inaba	N.I.	No	ERS013255	161	3922858	54	130783	115
SN209	MBRN14	3	3.B	India	2004	O1	Ogawa	N.I.	No	ERS013127	162	4590022	54	198562	76
SN192	4656	3	3.B	India	2006	O1	Ogawa	N.I.	No	ERS013258	163	3040890	54	198602	88
SN198	4646	3	3.B	India	2007	O1	Ogawa	N.I.	No	ERS013237	164	8118502	54	198567	84
SN177	4339	3	3.B	India	2004	O1	Ogawa	N.I.	No	ERS013270	165	7050246	54	235779	84
SN106	4322	3	3.B	India	2004	O1	Inaba	N.I.	No	ERS013254	166	3447130	54	111536	103
SN236	S9KCH9	3	3.B	Pakistan	2010	O1	N.I.	N.I.	No	﻿ERR051772	167	11685264	75	175835	91
SN234	S7KCH20	3	3.B	Pakistan	2010	O1	N.I.	N.I.	No	﻿ERR051770	168	12773500	75	178080	90
SN248	S23HH18	3	3.B	Pakistan	2010	O1	N.I.	N.I.	No	﻿ERR051786	169	11840762	75	215311	86
SN233	S6KCH7	3	3.B	Pakistan	2010	O1	N.I.	N.I.	No	﻿ERR051769	170	13255780	75	178079	85
SN232	S5KCH10	3	3.B	Pakistan	2010	O1	N.I.	N.I.	No	﻿ERR051768	171	13933246	75	177947	84
SN231	S4KCH16	3	3.B	Pakistan	2010	O1	N.I.	N.I.	No	﻿ERR051767	172	7039966	75	170394	84
SN230	S2KCH17	3	3.B	Pakistan	2010	O1	N.I.	N.I.	No	﻿ERR051765	173	5835748	75	169703	100
SN146	4605	3	3.B	India	2007	O1	Ogawa	N.I.	No	ERS013257	174	2403232	54	179267	99
SN120	4593	3	3.B	India	2007	O1	Ogawa	N.I.	No	ERS013268	175	7962848	54	198582	85
SN098	4552	3	3.B	India	2007	O1	Ogawa	N.I.	No	ERS013233	176	10202866	54	179582	90
SN124	4551	3	3.B	India	2007	O1	Ogawa	N.I.	No	ERS013266	177	8593848	54	177878	88
SN182	4488	3	3.B	India	2006	O1	Ogawa	N.I.	No	ERS013234	178	6751636	54	176453	93
SN083	AHV1003-CDC	3	3.B	China	2010	O1	Ogawa	1.98e-07	No	ERP006503	179	5333334/6122450	90/50	1023390	71
SN117	4122	3	3.B	Vietnam	2007	O1	Ogawa	N.I.	No	ERS013264	180	1401706	54	85252	158
SN034	2255-CDC	3	3.B	China	2008	O1	Ogawa	2.08e-08	No	ERP006453	181	5333334/6122450	90/50	2959551	62
SN187	4623	3	3.B	India	2007	O1	Ogawa	N.I.	No	ERS013267	182	7996788	54	198567	92
SN176	4536	3	3.B	India	2007	O1	Ogawa	N.I.	No	ERS013240	183	6700640	54	198580	82
SN127	4600	3	3.B	India	2007	O1	Ogawa	N.I.	No	ERS013236	184	10224772	54	167944	87
SN101	4585	3	3.B	India	2007	O1	Ogawa	N.I.	No	ERS013232	185	9201628	54	198575	81
SN276	VC-3	3	3.B	Nepal	2010	O1	N.I.	N.I.	No	SRX082834	186	7522942	101	215311	84
SN273	VC-22	3	3.B	Nepal	2010	O1	N.I.	N.I.	No	SRX082947	187	4646758	101	216277	88
SN272	VC-21	3	3.B	Nepal	2010	O1	N.I.	N.I.	No	SRX082946	188	3985698	101	215771	90
SN271	VC-20	3	3.B	Nepal	2010	O1	N.I.	N.I.	No	SRX082945	189	4380256	101	215771	96
SN268	VC-17	3	3.B	Nepal	2010	O1	N.I.	N.I.	No	SRX082942	190	3710470	101	215780	104
SN267	VC-16	3	3.B	Nepal	2010	O1	N.I.	N.I.	No	SRX082941	191	5679306	101	246540	114
SN264	VC-13	3	3.B	Nepal	2010	O1	N.I.	N.I.	No	SRX082938	192	4340288	101	215311	92
SN263	VC-12	3	3.B	Nepal	2010	O1	N.I.	N.I.	No	SRX082843	193	5531562	101	299231	92
SN262	VC-11	3	3.B	Nepal	2010	O1	N.I.	N.I.	No	SRX082842	194	5403240	101	299231	85
SN261	VC-10	3	3.B	Nepal	2010	O1	N.I.	N.I.	No	SRX082841	195	6096696	101	215311	83
SN260	VC-9	3	3.B	Nepal	2010	O1	N.I.	N.I.	No	SRX082840	196	7115620	101	246539	93
SN259	VC-8	3	3.B	Nepal	2010	O1	N.I.	N.I.	No	SRX082839	197	7845074	101	197880	100
SN258	VC-7	3	3.B	Nepal	2010	O1	N.I.	N.I.	No	SRX082838	198	6699720	101	215311	113
SN256	VC-5	3	3.B	Nepal	2010	O1	N.I.	N.I.	No	SRX082836	199	6392954	101	246539	84
SN255	VC-4	3	3.B	Nepal	2010	O1	N.I.	N.I.	No	SRX082835	200	6157540	101	215311	83
SN254	VC-2	3	3.B	Nepal	2010	O1	N.I.	N.I.	No	SRX082833	201	7355242	101	246539	84
SN253	VC-1	3	3.B	Nepal	2010	O1	N.I.	N.I.	No	SRX082797	202	8105174	101	246468	92
SN167	4675	3	3.C	Bangladesh	2001	O1	Ogawa	N.I.	No	ERS013259	203	3444336	54	134294	118
SN170	4661	3	3.C	Bangladesh	2001	O1	Ogawa	N.I.	No	ERS013263	204	2211752	54	124332	108
SN107	A488_2	3	3.C	Bangladesh	2006	O1	Ogawa	N.I.	No	ERS013129	205	2518692	54	236989	79
SN138	A488_1	3	3.C	Bangladesh	2006	O1	Ogawa	N.I.	No	ERS013279	206	6495132	54	236989	78
SN113	A487_2	3	3.C	Bangladesh	2007	O1	Inaba	N.I.	No	ERS013199	207	2311416	54	172314	81
SN186	A487_1	3	3.C	Bangladesh	2007	O1	Inaba	N.I.	No	ERS013281	208	13445196	54	197854	85
SN208	4663	3	3.C	Bangladesh	2001	O1	Ogawa	N.I.	No	ERS013261	209	3784436	54	141688	101
SN126	4662	3	3.C	Bangladesh	2001	O1	Ogawa	N.I.	No	ERS013238	210	6440436	54	194018	94
SN212	CIRS101	3	3.C	Bangladesh	2002	O1	Inaba	N.I.	No	ACVW00000000	211	NA	NA	359098	18
SN156	4679	3	3.C	Bangladesh	1999	O1	Ogawa	N.I.	No	ERS013260	212	2568680	54	141688	95
SN014	VC2454-CDC	3	3.C	China	2005	O1	Inaba	2.47e-07	No	ERP006436	213	10281362/0	90	235783	76
SN013	VC2248-1-CDC	3	3.C	China	2008	O1	Inaba	3.13e-08	No	ERP006435	214	11019626/0	90	235782	81
SN004	FJ147-CDC	3	3.C	China	2005	O1	Inaba	3.18e-08	No	CP009041/CP009042	215	NA	NA	3045476	2
SN118	MBN17	3	3.C	India	2004	O1	Inaba	N.I.	No	ERS013134	216	4684934	54	235636	79
SN213	4538	3	3.C	India	2007	O1	Inaba	N.I.	No	ERS013269	217	12004178	54	197854	81
SN132	4519	3	3.C	India	2005	O1	Ogawa	N.I.	No	ERS013239	218	7057782	54	215301	80
SN147	IDHO1726	3	3.C	India	2009	O1	Ogawa	N.I.	No	ERS013147	219	1855530	54	167943	83
SN270	VC-19	3	3.C	Nepal	2010	O1	N.I.	N.I.	No	SRX082944	220	4625568	101	215333	93
SN257	VC-6	3	3.C	Nepal	2010	O1	N.I.	N.I.	No	SRX082837	221	7182878	101	235697	86
SN269	VC-18	3	3.C	Nepal	2010	O1	N.I.	N.I.	No	SRX082943	222	4234644	101	177264	102
SN266	VC-15	3	3.C	Nepal	2010	O1	N.I.	N.I.	No	SRX082940	223	5818602	101	215543	87
SN275	VC-26	3	3.C	Nepal	2010	O1	N.I.	N.I.	No	SRX082949	224	4019894	101	235697	104
SN274	VC-25	3	3.C	Nepal	2010	O1	N.I.	N.I.	No	SRX082948	225	6793224	101	235697	88
SN265	VC-14	3	3.C	Nepal	2010	O1	N.I.	N.I.	No	SRX082939	226	3888900	101	235697	87
SN140	2010EL_1792	3	3.C	Haiti	2010	O1	Ogawa	N.I.	No	AELJ00000000.1	227	NA	NA	154362	83
SN116	2010EL_1798	3	3.C	Haiti	2010	O1	Ogawa	N.I.	No	AELI00000000.1	228	NA	NA	155212	77
SN172	2010EL_1786	3	3.C	Haiti	2010	O1	Ogawa	N.I.	No	CP003070.1/CP003069.1	229	NA	NA	3031375	2
SN240	S14P9	3	3.C	Pakistan	2010	O1	N.I.	N.I.	No	﻿ERR051777	230	11985840	75	167927	661
SN220	F8D25	3	3.C	Pakistan	2010	O1	N.I.	N.I.	No	﻿ERR051752	231	8100886	75	246573	81
SN251	S26R24	3	3.C	Pakistan	2010	O1	N.I.	N.I.	No	﻿ERR051789	232	12591818	75	235697	86
SN217	F4D48	3	3.C	Pakistan	2010	O1	N.I.	N.I.	No	﻿ERR051748	233	6795574	75	199299	81
SN215	F1DN4	3	3.C	Pakistan	2010	O1	N.I.	N.I.	No	﻿ERR051745	234	8008398	75	246572	81
SN237	S10P57	3	3.C	Pakistan	2010	O1	N.I.	N.I.	No	﻿ERR051773	235	11905644	75	169943	124
SN252	S27RG11	3	3.C	Pakistan	2010	O1	N.I.	N.I.	No	﻿ERR051790	236	13048402	75	235697	78
SN249	S24RG6	3	3.C	Pakistan	2010	O1	N.I.	N.I.	No	﻿ERR051787	237	12520742	75	215251	81
SN250	S25R22	3	3.C	Pakistan	2010	O1	N.I.	N.I.	No	﻿ERR051788	238	10632100	75	199236	82
SN247	S22HH17	3	3.C	Pakistan	2010	O1	N.I.	N.I.	No	﻿ERR051785	239	10923626	75	235697	85
SN245	S20HH14	3	3.C	Pakistan	2010	O1	N.I.	N.I.	No	﻿ERR051783	240	10916396	75	215623	83
SN241	S16HH1	3	3.C	Pakistan	2010	O1	N.I.	N.I.	No	﻿ERR051779	241	13374320	75	235696	80
SN242	S17HH3	3	3.C	Pakistan	2010	O1	N.I.	N.I.	No	﻿ERR051780	242	12494150	75	246572	85
SN227	F18KTH3	3	3.C	Pakistan	2010	O1	N.I.	N.I.	No	﻿ERR051762	243	5364954	75	197844	82
SN235	S8KCH18	3	3.C	Pakistan	2010	O1	N.I.	N.I.	No	﻿ERR051771	244	11120660	75	235697	86
SN226	F17KTH4	3	3.C	Pakistan	2010	O1	N.I.	N.I.	No	﻿ERR051761	245	6996008	75	215312	84
SN239	S13P83	3	3.C	Pakistan	2010	O1	N.I.	N.I.	No	﻿ERR051776	246	11269660	75	197531	137
SN238	S12P76	3	3.C	Pakistan	2010	O1	N.I.	N.I.	No	﻿ERR051775	247	12718774	75	197531	131
SN228	F19KTH2	3	3.C	Pakistan	2010	O1	N.I.	N.I.	No	﻿ERR051763	248	5550262	75	199299	80
SN244	S19HH5	3	3.C	Pakistan	2010	O1	N.I.	N.I.	No	﻿ERR051782	249	10947164	75	325374	133
SN243	S18HH4	3	3.C	Pakistan	2010	O1	N.I.	N.I.	No	﻿ERR051781	250	11239992	75	246572	79
SN225	F16KTH6	3	3.C	Pakistan	2010	O1	N.I.	N.I.	No	﻿ERR051760	251	6568474	75	235697	81
SN224	F15KTH7	3	3.C	Pakistan	2010	O1	N.I.	N.I.	No	﻿ERR051759	252	5971960	75	180835	86
SN223	F14KPD3	3	3.C	Pakistan	2010	O1	N.I.	N.I.	No	﻿ERR051758	253	6608500	75	280924	314
SN222	F12D1	3	3.C	Pakistan	2010	O1	N.I.	N.I.	No	﻿ERR051756	254	7094792	75	215312	84
SN218	F5D38	3	3.C	Pakistan	2010	O1	N.I.	N.I.	No	﻿ERR051749	255	6551400	75	235697	85
SN246	S21HH15	3	3.C	Pakistan	2010	O1	N.I.	N.I.	No	﻿ERR051784	256	12762380	75	246572	78
SN229	S1KCH15	3	3.C	Pakistan	2010	O1	N.I.	N.I.	No	﻿ERR051764	257	5853214	75	199299	79
SN216	F2D59	3	3.C	Pakistan	2010	O1	N.I.	N.I.	No	﻿ERR051746	258	8270794	75	197844	86
SN221	F11D4	3	3.C	Pakistan	2010	O1	N.I.	N.I.	No	﻿ERR051755	259	5958448	75	199299	145
SN219	F7D30	3	3.C	Pakistan	2010	O1	N.I.	N.I.	No	﻿ERR051751	260	6748748	75	199299	87
Part B: genomes used in Figure 2 (from top to bottom)
SerialNo	Strain designation		Clade	Country	Year					Accession Number
SN371	O395		Classical	India	1965					CP000626/CP000627		NA	NA	NA	2
SN373	RC27		Classical	Indonesia	1991					ADAI00000000		NA	NA	207019	45
SN372	V52		Classical	Sudan	1968					AAKJ00000000		NA	NA	44580	268
SN148	A6		L2	Sulawesi	1957					ERS013246		7963774	54	198567	101
SN074	6311-CDC		L2	Indonesia	1961					ERP006494		5333334/6122450	90/50	647922	73
SN049	2865-CDC		L2	China	1961					ERP006469		5333334/6122450	90/50	574114	115
SN128	N16961		L2	Bangladesh	1975					AE003852/AE003853		NA	NA	NA	2
SN077	642345-CDC		L2	China	1964					ERP006497		5333334/6122450	90/50	352613	114
SN368	BX330286		L8	Australia	1986					ACIA00000000		NA	NA	1094441	8
SN165	M66		L5	Sulawesi	1937					CP001233/CP001234		NA	NA	NA	2
SN367	MAK757		L5	Sulawesi	1937					AAUS00000000		NA	NA	227382	42
SN369	NCTC 8457		L6	Saudi Arabia	1910					ACIA00000000		NA	NA	1094441	8
SN362	3247-CN		New	China	1977					ERP007054		5333334/6122450	90/50	556745	110
SN361	E506		L3	USA	1973					ERP007055		5333334/6122450	90/50	638579	98
SN365	A217		L3	USA	1986					ERR018163		1306742	54	1541	3702
SN366	A219		L3	USA	1986					ERR018162		1927400	54	2917	2090
SN364	A213		L3	USA	1984					ERR018165		3014242	54	2917	2090
SN363	A209		L3	USA	1980					ERR018166		1689736	54	2668	2218
SN370	2740-80		L3	USA	1980					AAUT01000000		NA	NA	41411	257
* When two values are given it is because the genome has been sequenced twice.
