# Supplementary material for: The Role of China in the Global Spread of the Current Cholera Pandemic
Source: PLoS Genet. 2015 Mar 13;11(3):e1005072. doi: 10.1371/journal.pgen.1005072 (PMC4358972; doi:10.1371/journal.pgen.1005072)
Supplement: S2 Table — (XLSX) [file pgen.1005072.s007.xlsx]

## Sheet: new_list
SerialNo	Strain designation (Original)	Mutation rate
SN004	FJ147-CDC	3.18e-08
SN005	JX1998-1306-1-CDC	3.04e-06
SN010	SC1998_098-1-CDC	4.6e-07
SN011	SC1998_242-1-CDC	6.8e-09
SN012	SC2000-CDC	2.5e-09
SN013	VC2248-1-CDC	3.13e-08
SN014	VC2454-CDC	2.47e-07
SN019	1283-CDC	3.46e-08
SN020	129-CDC	5.77e-08
SN021	132-CDC	6e-08
SN022	143-CDC	1.6e-08
SN023	147-CDC	3.05e-08
SN024	1525-CDC	2.5e-07
SN025	1551-CDC	1.1e-07
SN026	1575-CDC	2.14e-08
SN027	1583-CDC	3.53e-08
SN028	1593-CDC	4.9e-08
SN029	1605-CDC	5.6e-08
SN030	1627-CDC	7.95e-07
SN031	1909-CDC	7.81e-08
SN032	1944-CDC	1.77e-08
SN033	200106-CDC	8.34e-08
SN034	2255-CDC	2.08e-08
SN035	2308-CDC	1.13e-08
SN036	2530-CDC	3.08e-08
SN037	2574-CDC	1.28e-08
SN038	2578-CDC	3.06e-08
SN039	2580-CDC	2.43e-07
SN040	2605-CDC	8.42e-08
SN041	2657-CDC	1.08e-08
SN042	2710-CDC	8.18e-08
SN043	2744-CDC	3.08e-06
SN044	2752-CDC	1.74e-07
SN045	2757-CDC	2.77e-08
SN046	2783-CDC	9.49e-08
SN047	2833-CDC	2e-07
SN048	2848-CDC	4.56e-08
SN049	2865-CDC	1.06e-07
SN050	2873-CDC	5.4e-08
SN051	2881-CDC	2.33e-07
SN052	2894-CDC	5.4e-07
SN053	2914-CDC	5.38e-08
SN054	2921-CDC	5.71e-08
SN055	2957-CDC	1.74e-07
SN056	2981-CDC	2.96e-08
SN057	3014-CDC	4.9e-08
SN058	3024-CDC	1.09e-08
SN059	3075-CDC	1.89e-07
SN060	3270-CDC	1.03e-07
SN061	3289-CDC	2.9e-08
SN062	3304-CDC	2.78e-07
SN063	3497-CDC	1.23e-08
SN064	3538-CDC	4.32e-08
SN065	3564-CDC	8.04e-08
SN066	3595-CDC	1.78e-07
SN067	3626-CDC	2.43e-08
SN068	3633-CDC	1.1e-07
SN069	3735-CDC	1.79e-08
SN070	4039-CDC	3.41e-08
SN071	4070-CDC	1.37e-06
SN072	4210-CDC	3.65e-09
SN073	6310-CDC	1.38e-08
SN074	6311-CDC	4.55e-08
SN075	6312-CDC	3.35e-07
SN076	63244-CDC	1.72e-08
SN077	642345-CDC	5.1e-08
SN078	863-CDC	1.36e-08
SN079	93284-CDC	5.8e-08
SN080	936-CDC	1.82e-06
SN081	956-CDC	8.68e-08
SN082	9-CDC	5.57e-08
SN083	AHV1003-CDC	1.98e-07
SN084	C6706-CDC	2.18e-08
SN085	D118-CDC	8.3e-07
SN086	GD196110-CDC	9.02e-08
SN087	T21-CDC	3.2e-09
SN088	V011506-CDC	4.69e-08
SN089	V01-CDC	1.75e-08
SN091	X190-CDC	2.05e-08
