# Supplementary material for: The Role of China in the Global Spread of the Current Cholera Pandemic
Source: PLoS Genet. 2015 Mar 13;11(3):e1005072. doi: 10.1371/journal.pgen.1005072 (PMC4358972; doi:10.1371/journal.pgen.1005072)
Supplement: S4 Table — (XLSX) [file pgen.1005072.s009.xlsx]

## Sheet: mig.csv
		Destinations
		Africa	Bahrain	Europe	Haiti	Indonesia	South Asia	South America	Southeast Asia	China	Pakistan	Nepal	TOTAL
Origins	Africa	0	0	0	0	0	0	1 (1985)	0	0	0	0	1
	Bahrain	0	0	0	0	0	0	0	0	0	0	0	0
	Europe	0	0	0	0	0	0	0	0	0	0	0	0
	Haiti	0	0	0	0	0	0	0	0	0	0	0	0
	Indonesia	0	0	0	0	0	0	0	0	1 (1955)	0	0	1
	South Asia	2 (1991,1997)	0	0	0	0	0	0	0	4 (1975,1987,2000,2004)	2 (2002,2005)	1 (2005)	9
	South America	0	0	0	0	0	0	0	0	0	0	0	0
	Southeast Asia	0	0	0	0	0	0	0	0	1 (1986)	0	0	1
	China	0	0	0	0	1 (1960)	3 (1967,1977,1999)	0	1 (2007)	0	0	0	5
	Pakistan	0	0	0	0	0	0	0	0	0	0	0	0
	Nepal	0	0	0	1 (2008)	0	0	0	0	0	0	0	1
	TOTAL	2	0	0	1	1	3	1	1	6	2	1	18
